# Supplementary material for: A Multi-Modal Approach to Islet and Pancreas Transplantation With Calcineurin-Sparing Immunosuppression Maintains Long-Term Insulin Independence in Patients With Type I Diabetes
Source: Transpl Int. 2023 Jun 8;36:11367. doi: 10.3389/ti.2023.11367 (PMC10285771; doi:10.3389/ti.2023.11367)
Supplement: Supplementary file 1 [file Table1.XLSX]

## Sheet: Sheet1
	Recipient	Initial IS	Change in IS	Duration of EFA (days)	Change in IS	Change in IS	Change in IS	Current IS
	BELA-1	Sirolimus (trough 6-8) Myfortic (1000mg BID) Belatacept						Sirolimus (trough 5-7) Myfortic (1000mg BID) Belatacept
	BELA-2	Sirolimus (trough 8-10) Myfortic (180mg BID) Belatacept			Tacrolimus (trough 4-6) Myfortic (360mg BID) Belatacept (3757)	Myfortic (540mg BID) Belatacept (3775)		Myfortic (540mg BID) Belatacept
	BELA-3	Sirolimus (trough 6-8) Myfortic (540mg BID) Belatacept			Myfortic (720mg BID) Belatacept (1357)	Sirolimus (trough 4-6) Myfortic (720mg BID) (1749)	Discontinuation of IS (1976)	None
	BELA-4	Sirolimus (trough 6-8) Myfortic (720mg BID) Belatacept			Tacrolimus (trough 6-8) Myfortic (720mg BID) Prednisone (5mg daily) (1940)	Tacrolimus (trough 6-8) Everolimus (trough 3-5) Myfortic (540mg BID) Prednisone (5mg daily) (2042)		Tacrolimus (trough 6-8) Everolimus (trough 3-5) Myfortic (540mg BID) Prednisone (5mg daily)
	BELA-5	Sirolimus (trough 6-8) Myfortic (540mg BID) Belatacept			Myfortic (1000mg BID) Belatacept (262)	Discontinuation of IS. (2194)		None
	EFA-1	Sirolimus (trough 6-8) Efalizumab (450 days)	Myfortic (1000mg BID) Efalizumab (450)	504	Tac (trough 8-10) Myfortic (720mg BID) (504)	Discontinuation of IS (2648)		None
	EFA-2	Sirolimus (trough 8-10) Efalizumab		568	Sirolimus (trough 5-7) Myfortic (540mg BID). (568)			Sirolimus (trough 5-7) Myfortic (540mg BID)
	EFA-3	Sirolimus (trough 6-8) Efalizumab		583	Sirolimus (trough 6-8) Myfortic (720mg BID) (583)	Tacrolimus (trough 6-8) Myfortic (720mg BID) Prednisone (5mg daily) (1162)		Tacrolimus (trough 6-8) Myfortic (720mg BID) Prednisone (5mg daily)
	EFA-4	Sirolimus (trough 8-10) Efalizumab		392	Sirolimus (trough 6-8) Myfortic (360mg BID) (392)	Myfortic (720mg BID) (490)	Discontinuation of IS (1828)	None
	EFA-5	Sirolimus (trough 6-8) Efalizumab		804	Sirolimus (trough 6-8) Myfortic (750mg BID) (804)	Tacrolimus (trough 5-8) Myfortic (540mg BID) Prednisone (5mg daily). (1510)		Tacrolimus (trough 5-8) Myfortic (540mg BID) Prednisone (5mg daily)
